# Supplementary material for: Uncovering novel loci and developing functional Kompetitive Allele Specific PCR markers for chilling requirement in peach via genome-wide association study
Source: Hortic Res. 2026 Mar 5;13(6):uhag069. doi: 10.1093/hr/uhag069 (PMC13253349; doi:10.1093/hr/uhag069)
Supplement: Web_Material_uhag069 [file web_material_uhag069.zip]

Archive with 9 entries (9 files):
- Figure S1.png
- Figure S2.png
- Figure S3.png
- Figure S4.png
- Figure S5.jpeg
- Figure S6.png
- Supplementary figures-a clean version(1).docx
- Supplementary figures-revised.docx
- Supplementary Tables-revised.xlsx
