# Supplementary material for: Uncovering novel loci and developing functional Kompetitive Allele Specific PCR markers for chilling requirement in peach via genome-wide association study
Source: Hortic Res. 2026 Mar 5;13(6):uhag069. doi: 10.1093/hr/uhag069 (PMC13253349; doi:10.1093/hr/uhag069)
Supplement: Web_Material_uhag069 [file web_material_uhag069.zip › Supplementary Tables-revised.xlsx]

## Sheet: Table S1
Number	Varieties	Scientific Name	Country of Origin	Germplasm Type	GWAS Material (T)	Large Population Validation Material (VL)	Extreme Population Validation Material (VP)	Chilling Requirement 2018-2019 (h)	Chilling Requirement 2019-2020 (h)	Chilling Requirement 2021-2022 (h)	Chilling Requirement 2022-2023 (h)	Chilling Requirement 2023-2024 (h)	Average Chilling Requirement (3-5 years) (h)
1	Armking	P. persica var. nectarina (Ait.) Maxim	USA	Improved cultivar	-	VL	-	-	802	802	-	597	734
2	BYdop7029	P. persica (L.) Batsch	USA	Genetic Material	T	VL	-	757	617	617	-	972	741
3	Crimsonbaby	P. persica var. nectarina (Ait.) Maxim	USA	Improved cultivar	T	VL	VP	279	288	388	256	293	301
4	CrimsonGold	P. persica var. nectarina (Ait.) Maxim	USA	Improved cultivar	T	VL	-	-	517	517	-	597	544
5	Flordacrest	P. persica (L.) Batsch	USA	Improved cultivar	T	VL	VP	238	288	186	256	221	238
6	Flordaglo	P. persica (L.) Batsch	USA	Improved cultivar	T	VL	VP	238	288	186	153	293	232
7	Flordaking	P. persica (L.) Batsch	USA	Improved cultivar	T	VL	-	279	288	186	214	221	238
8	Sunraycer	P. persica var. nectarina (Ait.) Maxim	USA	Improved cultivar	T	VL	VP	238	288	186	256	221	238
9	Sunsblaze	P. persica var. nectarina (Ait.) Maxim	USA	Improved cultivar	T	VL	-	238	288	239	377	293	287
10	Sunsplash	P. persica var. nectarina (Ait.) Maxim	USA	Improved cultivar	T	VL	-	279	288	239	377	402	317
11	Tropicprince	P. persica (L.) Batsch	USA	Improved cultivar	T	-	-	-	288	239	-	293	-
12	TX2B7N	P. persica var. nectarina (Ait.) Maxim	USA	Improved cultivar	T	VL	VP	238	288	239	377	293	287
13	TX2C104N	P. persica var. nectarina (Ait.) Maxim	USA	Improved cultivar	T	VL	-	238	288	279	323	221	270
14	TX4C188LWN	P. persica var. nectarina (Ait.) Maxim	USA	Improved cultivar	T	VL	-	279	288	330	377	293	313
15	TX4C189LN	P. persica var. nectarina (Ait.) Maxim	USA	Improved cultivar	T	VL	-	576	656	656	505	597	598
16	TX4D170	P. persica (L.) Batsch	USA	Improved cultivar	T	-	-	-	326	239	-	402	-
17	TX4E169	P. persica (L.) Batsch	USA	Improved cultivar	T	-	-	-	288	388	-	293	-
18	TX4F244C	P. persica (L.) Batsch	USA	Improved cultivar	T	VL	VP	360	288	388	323	293	330
19	Ali Mountain Maotao	Prunus persica (L.) Batsch	China	Wild Resource	T	VL	-	238	288	186	-	221	233
20	Amusiting	P. persica (L.) Batsch	USA	Improved cultivar	-	VL	-	-	724	-	724	972	807
21	Aiweici	P. persica (L.) Batsch	USA	Improved cultivar	-	VL	-	-	842	-	788	814	815
22	Annong Shuimi	P. persica (L.) Batsch	China	Improved cultivar	T	VL	-	757	617	753	724	687	708
23	Ba 6	P. persica (L.) Batsch	Brazil	Improved cultivar	T	VL	VP	234	288	239	377	221	272
24	Baihua Bitao	P. persica var. duplex	China	Landrace	-	VL	-	360	360	-	-	494	405
25	Baihua Shanbitao	P. davidiana (Carr.) Franch.	China	Landrace	-	VL	-	360	360	-	-	494	405
26	Baihua Shuimi	P. persica (L.) Batsch	China	Improved cultivar	T	VL	-	757	802	681	724	687	730
27	Baimang Pantao	P. persica var. compressa Bean.	China	Landrace	T	VL	-	576	617	606	535	597	586
28	Baimi Pantao	P. persica var. compressa Bean.	China	Improved cultivar	-	VL	-	-	724	-	678	687	696
29	Baixianglu	P. persica (L.) Batsch	China	Improved cultivar	-	VL	-	-	724	-	724	814	754
30	Banjin Tao	P. persica (L.) Batsch	China	Landrace	T	VL	-	576	617	606	-	545	586
31	Bopi Yangtao	P. persica (L.) Batsch	Japan	Improved cultivar	-	VL	-	-	724	-	724	814	754
32	Beijing Yixianhong	P. persica (L.) Batsch	China	Landrace	T	VL	-	-	728	1036	-	972	912
33	Beinong No. 1	P. persica (L.) Batsch	China	Improved cultivar	-	VL	-	-	724	-	724	687	712
34	Beinong No. 2	P. persica (L.) Batsch	China	Improved cultivar	-	VL	-	-	724	-	724	814	754
35	Bixia Pantao	P. persica var. compressa Bean	China	Improved cultivar	-	VL	-	-	724	-	724	-	724
36	Bumuzaosheng	P. persica (L.) Batsch	Japan	Improved cultivar	-	VL	-	-	724	-	724	687	712
37	Cangfangzaosheng	P. persica (L.) Batsch	Japan	Improved cultivar	T	VL	-	911	693	681	788	814	777
38	NZ1	Prunus persica (L.) Batsch	China	Wild Resource	T	-	-	-	326	230	-	293	-
39	Chao Wuyuehuo	P. persica var. nectarina (Ait.) Maxim	China	Improved cultivar	T	VL	-	279	326	388	323	293	322
40	Zhaoxia	P. persica (L.) Batsch	China	Improved cultivar	T	VL	-	681	656	656	-	972	741
41	Chenpu Pantao	P. persica var. compressa Bean.	China	Landrace	-	VL	-	-	724	-	678	687	696
42	Chiyuanmi	P. persica (L.) Batsch	China	Improved cultivar	T	VL	-	911	858	681	724	687	772
43	Chuxiangmei	P. persica (L.) Batsch	Japan	Improved cultivar	-	VL	-	-	724	-	724	972	807
44	Chunlei	P. persica (L.) Batsch	China	Improved cultivar	T	VL	-	-	809	681	678	687	714
45	Chunmi	P. persica (L.) Batsch	China	Improved cultivar	T	VL	VP	360	288	239	323	171	276
46	Chunshi	P. persica (L.) Batsch	USA	Improved cultivar	-	VL	-	-	452	-	452	402	435
47	Chunxiami	P. persica (L.) Batsch	China	Improved cultivar	-	VL	-	-	724	-	724	814	754
48	Dahezaosheng	P. persica (L.) Batsch	Japan	Improved cultivar	-	VL	-	-	724	-	724	972	807
49	Dahongpao	P. persica (L.) Batsch	China	Landrace	T	VL	-	670	556	681	-	545	613
50	Dahongpao-xin	P. persica (L.) Batsch	China	Landrace	T	VL	-	-	556	606	-	814	659
51	Dahujing	P. persica (L.) Batsch	China	Landrace	T	VL	-	-	556	681	-	597	611
52	Dajindan	P. persica (L.) Batsch	China	Landrace	-	VL	-	-	240	-	240	402	294
53	Dajiubao	P. persica (L.) Batsch	Japan	Improved cultivar	T	VL	-	-	702	681	-	814	732
54	Dashutao	P. persica (L.) Batsch	China	Landrace	T	VL	-	-	280	388	-	402	357
55	Datiantao	P. persica (L.) Batsch	China	Landrace	T	VL	-	-	593	681	-	972	749
56	Datuan Milu	P. persica (L.) Batsch	China	Landrace	T	VL	-	-	517	681	535	545	570
57	Daye Huanggantao	P. persica (L.) Batsch	China	Landrace	-	VL	-	-	724	-	724	687	712
58	Danbanbaihua	P. persica (L.) Batsch	China	Landrace	T	VL	-	-	532	532	-	597	554
59	German Huangjin	P. persica (L.) Batsch	Europe	Improved cultivar	-	VL	-	-	724	-	678	687	696
60	Dikesong	P. persica (L.) Batsch	USA	Improved cultivar	-	VL	-	-	724	-	678	687	696
61	Dianhuabaifeng	P. persica (L.) Batsch	China	Landrace	T	VL	-	-	517	681	-	545	581
62	Diaozhibai	P. persica (L.) Batsch	China	Landrace	T	VL	-	-	532	753	-	972	752
63	Erzaotao	P. persica (L.) Batsch	China	Landrace	T	VL	-	-	517	606	-	545	556
64	Prunus persica 'Magnifica'	P. persica var. duplex	China	Landrace	T	VL	-	-	517	517	-	814	616
65	Feicheng 1-72	P. persica (L.) Batsch	China	Landrace	T	VL	-	-	900	1036	1050	972	990
66	Feicheng No. 17	P. persica (L.) Batsch	China	Landrace	T	VL	-	980	909	1036	939	1050	983
67	Feicheng No. 39	P. persica (L.) Batsch	China	Landrace	T	VL	VP	1145	1059	1036	1050	1100	1078
68	Feicheng No. 47	P. persica (L.) Batsch	China	Landrace	T	VL	-	-	900	971	808	972	913
69	Feicheng 51-28	P. persica (L.) Batsch	China	Landrace	T	VL	VP	1264	1108	1036	1050	1100	1112
70	Feicheng 5182	P. persica (L.) Batsch	China	Landrace	T	VL	-	-	1012	1036	1050	1050	1037
71	Feicheng 5311	P. persica (L.) Batsch	China	Landrace	T	VL	VP	1050	1012	1036	1050	972	1024
72	FC	P. persica (L.) Batsch	China	Landrace	T	VL	VP	-	1012	1036	1050	1050	1037
73	Fenghuang	P. persica (L.) Batsch	China	Improved cultivar	T	VL	-	-	517	606	-	597	573
74	Fenghua Pantao	P. persica var. compressa Bean.	China	Landrace	T	VL	-	911	932	606	615	687	750
75	Fenghuayulu (late)	P. persica (L.) Batsch	China	Landrace	T	VL	-	-	758	681	-	814	751
76	Fenghuayulu (early)	P. persica (L.) Batsch	China	Landrace	T	VL	-	-	456	681	-	494	544
77	Frederick	P. persica (L.) Batsch	USA	Improved cultivar	T	VL	-	-	517	546	-	423	495
78	Fortuna	P. persica (L.) Batsch	USA	Improved cultivar	-	VL	-	-	724	-	678	687	696
79	Prunus kansuensis Rehder No. 2	P. kansuensis Rehd.	China	Wild Resource	T	VL	VP	360	288	288	-	221	289
80	Okayama zaosheng	P. persica (L.) Batsch	Japan	Improved cultivar	-	VL	-	-	724	-	615	687	675
81	Gaopobi Maotao No. 1	Prunus persica (L.) Batsch	China	Wild Resource	T	VL	-	-	210	119	-	221	183
82	Guantao No. 14	P. persica (L.) Batsch	Japan	Improved cultivar	-	VL	-	-	724	-	678	687	696
83	Guantao No. 5	P. persica (L.) Batsch	Japan	Improved cultivar	T	VL	-	-	593	606	-	687	629
84	Guizhou Qingtao	P. persica (L.) Batsch	China	Landrace	T	VL	-	-	532	681	-	972	728
85	Harvard	P. persica (L.) Batsch	USA	Improved cultivar	-	VL	-	-	724	-	678	687	696
86	Haluhong	P. persica (L.) Batsch	Canada	Improved cultivar	T	VL	-	-	825	753	788	972	835
87	Hanlumi	P. persica (L.) Batsch	China	Landrace	T	VL	-	911	858	753	724	814	812
88	Black Prunus persica var. nectarina Yeseshen	P. persica var. nectarina (Ait.) Maxim	China	Improved cultivar	T	VL	-	-	532	606	-	687	608
89	Hongchuizhi	P. persica var. pendula	China	Landrace	T	VL	-	-	532	681	-	597	603
90	Hongguojian	P. persica (L.) Batsch	Japan	Improved cultivar	-	VL	-	-	724	-	615	687	675
91	Hongroutao No. 1	P. persica (L.) Batsch	China	Landrace	T	VL	-	-	532	681	-	687	633
92	Hongye winter peach	P. persica (L.) Batsch	China	Landrace	T	VL	-	757	617	606	452	494	585
93	Hongye Tao	P. persica var. duplex	China	Landrace	T	VL	-	-	532	532	-	597	554
94	Hujingmilu	P. persica (L.) Batsch	China	Improved cultivar	T	VL	-	757	617	606	-	687	667
95	Hu 021	P. persica (L.) Batsch	China	Improved cultivar	-	VL	-	-	724	-	724	-	724
96	Hua 8	P. persica (L.) Batsch	China	Improved cultivar	T	-	-	-	556	556	-	545	-
97	Huayulu	P. persica (L.) Batsch	China	Improved cultivar	T	VL	-	911	993	971	939	687	900
98	Huayu	P. persica (L.) Batsch	China	Improved cultivar	T	-	-	-	617	681	-	687	-
99	Huanggan No. 4	P. persica (L.) Batsch	China	Landrace	-	VL	-	-	788	-	788	687	754
100	Huanggan No. 5	P. persica (L.) Batsch	China	Landrace	-	VL	-	-	788	-	788	687	754
101	Huangjinmeili	P. persica (L.) Batsch	USA	Improved cultivar	-	VL	-	757	360	-	-	687	601
102	Huanglu Pantao	P. persica var. compressa Bean.	China	Landrace	-	VL	-	-	724	-	724	814	754
103	Huangmitao	P. persica (L.) Batsch	China	Landrace	-	VL	-	-	377	-	377	402	385
104	Huangxintao	P. persica (L.) Batsch	China	Landrace	-	VL	-	-	377	-	377	402	385
105	Huangyan	P. persica (L.) Batsch	China	Landrace	-	VL	-	-	724	-	678	687	696
106	Huangzhanhe	P. persica (L.) Batsch	China	Landrace	-	VL	-	-	240	-	600	687	509
107	Huangzhanhu	P. persica (L.) Batsch	China	Landrace	-	VL	-	-	377	-	377	402	385
108	Hunchuntao No. 1	P. persica (L.) Batsch	China	Wild Resource	T	VL	-	-	709	848	-	814	790
109	Hunchuntao No. 2	P. persica (L.) Batsch	China	Wild Resource	T	VL	-	-	600	848	-	972	807
110	Hunchuntao No. 3	P. persica (L.) Batsch	China	Landrace	T	VL	-	757	693	681	-	687	705
111	Huiyulu	P. persica (L.) Batsch	China	Improved cultivar	T	VL	-	-	656	606	-	687	650
112	Huoxiang Huangjin Tao	P. persica (L.) Batsch	China	Landrace	-	VL	-	-	724	-	678	687	696
113	Huozhu	P. persica (L.) Batsch	China	Landrace	T	VL	-	-	593	753	-	814	720
114	Jinadikesi No. 4	P. persica (L.) Batsch	France	Improved cultivar	-	VL	-	-	724	-	724	972	807
115	Jinadikesi No. 7	P. persica (L.) Batsch	France	Improved cultivar	-	VL	-	-	724	-	724	814	754
116	Jiaqing Pantao	P. persica var. compressa Bean.	China	Landrace	-	VL	-	-	724	-	678	687	696
117	Jiangjin Ⅳ2-9	P. persica (L.) Batsch	China	Improved cultivar	-	VL	-	-	724	-	724	814	754
118	Jiangjin Ⅳ3-9	P. persica (L.) Batsch	China	Improved cultivar	-	VL	-	-	724	-	724	814	754
119	Jiang Tao	P. persica var. duplex	China	Landrace	T	VL	-	-	593	593	-	814	667
120	Jie Tao	P. persica (L.) Batsch	China	Landrace	T	VL	-	-	532	753	-	814	700
121	Jinfeng	P. persica (L.) Batsch	China	Improved cultivar	T	VL	-	-	517	606	-	545	556
122	Jinhualu	P. persica (L.) Batsch	China	Improved cultivar	T	VL	-	-	517	517	-	972	669
123	Golden Queen	P. persica (L.) Batsch	Australia	Improved cultivar	-	VL	-	-	788	-	724	972	828
124	Jinhui	P. persica (L.) Batsch	China	Improved cultivar	T	VL	-	650	469	606	-	687	603
125	Jing Ling Huang Lu	P. persica (L.) Batsch	China	Improved cultivar	T	-	-	-	517	517	-	494	-
126	Jinqian Pantao	P. persica var. compressa Bean.	China	Landrace	-	VL	-	-	724	-	-	814	769
127	Jinshan Zaohong	P. persica var. nectarina (Ait.) Maxim	China	Improved cultivar	-	VL	-	600	802	681	615	597	659
128	Jinshan Zaolu	P. persica (L.) Batsch	China	Improved cultivar	T	VL	-	-	569	606	615	597	597
129	Jintong No. 5	P. persica (L.) Batsch	USA	Improved cultivar	T	VL	-	-	702	681	-	814	732
130	Jintong No. 7	P. persica (L.) Batsch	USA	Improved cultivar	-	VL	-	-	724	-	724	814	754
131	Jintong No. 8	P. persica (L.) Batsch	USA	Improved cultivar	-	VL	-	-	724	-	724	814	754
132	Jintong No. 9	P. persica (L.) Batsch	USA	Improved cultivar	T	VL	-	-	564	681	788	814	712
133	Jinxia Pantao	P. persica var. compressa Bean.	China	Improved cultivar	T	VL	-	480	519	606	724	597	585
134	Jin Xia You Pan	P. persica var. compressa Bean	China	Improved cultivar	T	-	-	-	288	330	-	453	-
135	Jin Xia Zao You Pan	P. persica var. compressa Bean	China	Improved cultivar	T	-	-	-	288	388	-	402	-
136	JX	P. persica (L.) Batsch	China	Improved cultivar	T	VL	-	-	617	753	-	687	686
137	Jinying	P. persica (L.) Batsch	China	Improved cultivar	T	VL	-	-	280	280	-	402	321
138	Jinluoman	P. persica (L.) Batsch	USA	Improved cultivar	-	VL	-	-	724	-	724	814	754
139	Jinxiang	P. persica (L.) Batsch	China	Improved cultivar	T	VL	-	750	617	753	700	494	663
140	Jinxiu	P. persica (L.) Batsch	China	Improved cultivar	T	VL	-	-	656	753	724	687	705
141	Juzaosheng	P. persica (L.) Batsch	Japan	Improved cultivar	-	VL	-	-	724	-	724	972	807
142	Juhuatao	P. persica var. duplex	China	Landrace	-	VL	-	1264	925	-	1200	972	1090
143	Kashiliguang	P. persica var. nectarina (Ait.) Maxim	China	Landrace	T	VL	-	576	702	606	505	597	597
144	Kadinuo	P. persica (L.) Batsch	USA	Improved cultivar	-	VL	-	-	724	-	724	687	712
145	Lishuitao No. 13	Prunus persica (L.) Batsch	China	Wild Resource	T	VL	-	-	517	451	-	423	464
146	Lishuitao No. 15	Prunus persica (L.) Batsch	China	Wild Resource	T	-	-	-	517	451	-	687	-
147	Lianhuang	P. persica (L.) Batsch	China	Improved cultivar	T	VL	-	-	532	546	-	423	500
148	Lianyungang winter peach	P. persica (L.) Batsch	China	Landrace	-	VL	-	-	788	-	788	972	849
149	Liangyuan	P. persica (L.) Batsch	Japan	Improved cultivar	-	VL	-	-	724	-	724	814	754
150	Liuyang Sijintao	P. persica (L.) Batsch	China	Landrace	T	VL	-	-	702	681	-	814	732
151	Liuye Feitao	P. persica (L.) Batsch	China	Landrace	T	VL	-	-	932	802	939	972	911
152	Liuyuetuan	P. persica (L.) Batsch	China	Landrace	T	VL	-	-	569	606	-	597	591
153	Long 1-2-4	P. persica (L.) Batsch	China	Landrace	-	VL	-	-	724	-	724	687	712
154	Lushui-6	P. persica (L.) Batsch	China	Landrace	T	VL	-	980	702	971	939	972	913
155	Lubin	P. persica (L.) Batsch	USA	Improved cultivar	-	VL	-	-	377	-	377	687	480
156	Lulin	P. persica (L.) Batsch	China	Landrace	T	VL	-	-	593	681	-	814	696
157	Lvhua No. 3	P. persica (L.) Batsch	China	Improved cultivar	-	VL	-	-	724	-	724	814	754
158	Maliweila	P. persica (L.) Batsch	USA	Improved cultivar	-	VL	-	-	250	-	256	293	266
159	Maixiang	P. persica (L.) Batsch	China	Improved cultivar	-	VL	-	911	788	-	788	972	865
160	Manchengxuetao	P. persica (L.) Batsch	China	Landrace	T	VL	-	980	900	753	1050	1050	947
161	Mangxialu	P. persica (L.) Batsch	China	Improved cultivar	-	VL	-	-	724	-	724	814	754
162	Mangzhonglu	P. persica (L.) Batsch	China	Improved cultivar	T	VL	-	-	532	681	-	972	728
163	Maozitao 318	P. persica (L.) Batsch	China	Landrace	T	VL	-	-	517	546	-	423	495
164	Meishuo	P. persica (L.) Batsch	China	Improved cultivar	-	VL	-	-	724	-	724	687	712
165	Nanjing Baisha	P. persica (L.) Batsch	China	Landrace	T	VL	-	-	532	681	615	687	629
166	Nanshan Tiantao	P. persica (L.) Batsch	China	Landrace	T	VL	VP	234	210	186	153	221	201
167	Nanshan Tiantao No. 1	P. persica (L.) Batsch	China	Landrace	T	VL	-	234	288	239	153	221	227
168	Nanshan Tiantao No. 2	P. persica (L.) Batsch	China	Landrace	T	VL	-	234	288	186	153	221	216
169	Nanshan Tiantao No. 3	P. persica (L.) Batsch	China	Landrace	T	VL	VP	234	288	186	153	221	216
170	NGT1	P. persica (L.) Batsch	China	Improved cultivar	-	-	-	-	-	-	188	190	-
171	Nongshen	P. persica var. compressa Bean.	USA	Improved cultivar	-	VL	-	-	724	-	678	687	696
172	Pantao King	P. persica var. compressa Bean.	China	Improved cultivar	-	VL	-	-	452	-	452	402	435
173	Pei County winter peach	P. persica (L.) Batsch	China	Landrace	T	VL	-	-	417	546	615	494	518
174	Pingbeizi	P. persica (L.) Batsch	China	Landrace	T	VL	-	-	617	681	-	814	704
175	Qidong Prunus persica var. nectarina	P. persica var. nectarina (Ait.) Maxim	China	Landrace	T	VL	-	-	517	606	600	814	634
176	Qingye winter peach	P. persica (L.) Batsch	China	Landrace	T	VL	-	480	417	546	615	545	521
177	Qiubaitao	P. persica (L.) Batsch	China	Landrace	T	VL	-	-	280	239	-	293	271
178	Qiubanjin	P. persica (L.) Batsch	China	Landrace	T	VL	-	-	702	606	-	814	707
179	Qiukui	P. persica (L.) Batsch	China	Improved cultivar	-	VL	-	-	724	-	678	687	696
180	Qujing Tiantao	P. persica (L.) Batsch	China	Landrace	T	VL	-	-	417	606	-	494	506
181	Japan 86	P. persica (L.) Batsch	Japan	Improved cultivar	-	VL	-	-	724	-	724	814	754
182	Japan 89	P. persica (L.) Batsch	Japan	Improved cultivar	T	VL	-	-	517	606	-	687	603
183	Japan baifeng	P. persica (L.) Batsch	Japan	Improved cultivar	T	VL	-	-	825	753	-	972	850
184	Richuan baifeng	P. persica (L.) Batsch	Japan	Improved cultivar	T	VL	-	-	556	606	724	597	621
185	Roupantao	P. persica var. compressa Bean.	China	Landrace	-	VL	-	-	724	-	-	687	706
186	Ruiguang 18	P. persica var. nectarina (Ait.) Maxim	China	Improved cultivar	T	VL	-	-	556	681	-	687	641
187	Ruiguangmeiyu	P. persica var. nectarina (Ait.) Maxim	China	Improved cultivar	T	VL	-	-	417	606	535	814	593
188	Sahuahong Pantao	P. persica var. compressa Bean.	China	Landrace	T	VL	-	480	517	606	615	494	542
189	Samenlaite	P. persica (L.) Batsch	USA	Improved cultivar	-	VL	-	-	724	-	-	814	769
190	Shazizaosheng	P. persica (L.) Batsch	Japan	Improved cultivar	T	VL	-	-	569	569	-	687	608
191	Prunus davidiana var. potaninii (Batalin) Rehder	P. davidiana var.potanini	China	Wild Resource	T	VL	-	480	469	469	-	402	455
192	Shanxi Taobadan		China	Landrace	T	VL	-	360	312	388	-	453	378
193	Shenzhou Baimi	P. persica (L.) Batsch	China	Landrace	T	VL	-	980	925	802	939	972	924
194	Shenzhou Hongmi	P. persica (L.) Batsch	China	Landrace	T	VL	-	911	932	606	724	687	772
195	Shennonghongrou	P. persica (L.) Batsch	China	Landrace	T	VL	-	-	532	606	-	597	578
196	Shuguang	P. persica var. nectarina (Ait.) Maxim	China	Improved cultivar	T	VL	-	-	593	606	-	597	599
197	Shuangbai	P. persica (L.) Batsch	China	Improved cultivar	T	VL	VP	1145	1036	1036	1050	1100	1073
198	Shuangxihong	P. persica var. nectarina (Ait.) Maxim	China	Improved cultivar	T	VL	-	-	532	546	535	687	575
199	Shuanghongmi	P. persica (L.) Batsch	China	Landrace	T	VL	VP	911	925	848	939	972	919
200	Siyueban	P. persica (L.) Batsch	China	Landrace	T	VL	-	-	593	593	-	972	719
201	Suhong	P. persica (L.) Batsch	China	Landrace	T	VL	-	-	556	753	678	814	700
202	Suanrou Dahongpao	P. persica (L.) Batsch	China	Landrace	T	VL	-	-	556	556	600	814	632
203	Tasikang	P. persica (L.) Batsch	USA	Improved cultivar	-	VL	-	-	724	-	678	687	696
204	Thai Maotao	P. persica (L.) Batsch	Thailand	Wild Resource	-	VL	-	238	288	-	-	-	263
205	Tanchun	P. persica var. duplex	China	Landrace	-	VL	-	238	165	-	-	-	202
206	Tangshan Prunus davidiana	P. persica (L.) Batsch	China	Landrace	T	VL	-	980	922	681	939	814	867
207	Tao Hua 1	P. persica var. duplex	China	Improved cultivar	T	-	-	-	693	681	-	814	-
208	East Tianjin Shuimi	P. persica (L.) Batsch	China	Landrace	T	VL	-	-	517	753	-	814	695
209	West Tianjin Shuimi	P. persica (L.) Batsch	China	Landrace	T	VL	-	-	517	753	-	814	695
210	Tiejin No. 1	P. persica (L.) Batsch	China	Landrace	T	VL	-	-	702	606	615	814	684
211	Touxinhong	P. persica (L.) Batsch	China	Landrace	T	VL	-	-	517	681	-	687	628
212	Tubade	P. persica (L.) Batsch	USA	Improved cultivar	T	VL	-	-	517	546	-	597	553
213	Wanbufeng	P. persica (L.) Batsch	China	Landrace	T	VL	VP	-	900	971	808	1050	932
214	Wanhujin	P. persica (L.) Batsch	China	Landrace	T	VL	-	-	517	753	724	545	635
215	Wanliangyuan	P. persica (L.) Batsch	Japan	Landrace	-	VL	-	-	724	-	788	687	733
216	Wan Pantao	P. persica var. compressa Bean.	China	Landrace	-	VL	-	-	788	-	724	687	733
217	Late-maturing Dao Pantao	P. persica var. compressa Bean.	China	Landrace	-	VL	-	-	724	-	808	687	740
218	Wanshuomi	P. persica (L.) Batsch	China	Improved cultivar	T	VL	VP	980	900	802	724	814	844
219	Weifan	P. persica (L.) Batsch	USA	Improved cultivar	-	VL	-	-	724	-	678	687	696
220	Wuhei Jirou Tao	P. persica (L.) Batsch	China	Landrace	T	VL	-	-	280	239	-	402	307
221	Wuyue Xian	P. persica (L.) Batsch	China	Landrace	T	VL	-	-	825	1036	-	972	944
222	Ximushi	P. persica (L.) Batsch	USA	Improved cultivar	-	VL	-	-	724	-	678	687	696
223	Ximi	P. persica (L.) Batsch	China	Landrace	T	VL	-	-	417	606	724	687	609
224	Xia Cui	P. persica (L.) Batsch	China	Improved cultivar	T	-	-	-	417	606	-	687	-
225	Xiaguang	P. persica var. nectarina (Ait.) Maxim	China	Improved cultivar	T	VL	-	-	456	606	-	687	583
226	Xiahui No. 1	P. persica (L.) Batsch	China	Improved cultivar	T	VL	-	-	532	532	678	597	585
227	Xiahui No. 2	P. persica (L.) Batsch	China	Improved cultivar	-	VL	-	-	724	-	724	814	754
228	Xiahui No. 3	P. persica (L.) Batsch	China	Improved cultivar	-	VL	-	-	724	-	724	687	712
229	Xiahui No. 4	P. persica (L.) Batsch	China	Improved cultivar	-	VL	-	-	724	-	724	814	754
230	Xiahui No. 5	P. persica (L.) Batsch	China	Improved cultivar	T	VL	-	-	417	546	535	687	546
231	Xiahui No. 6	P. persica (L.) Batsch	China	Improved cultivar	T	VL	-	757	802	681	724	814	756
232	Xiahui No. 8	P. persica (L.) Batsch	China	Improved cultivar	T	VL	-	-	417	546	724	494	545
233	Xia Ling Bei Mao Tao 1	P. persica (L.) Batsch	China	Wild Resource	T	-	-	-	165	165	-	171	-
234	Xiaji Tao	P. persica (L.) Batsch	China	Landrace	T	VL	-	-	532	532	-	494	519
235	Xiazhi Tao	P. persica (L.) Batsch	China	Landrace	T	VL	-	-	280	388	-	453	374
236	Xiangjinpan	P. persica var. compressa Bean.	China	Improved cultivar	-	VL	-	-	724	-	724	687	712
237	Xiangtao	P. persica (L.) Batsch	China	Improved cultivar	T	VL	VP	1264	1021	1104	1050	972	1082
238	Xiangyabai	P. persica (L.) Batsch	China	Landrace	T	VL	-	-	702	753	-	814	756
239	Xiaohongpao	P. persica (L.) Batsch	China	Landrace	T	VL	-	-	532	681	-	814	676
240	Xiaojindan	P. persica (L.) Batsch	China	Landrace	-	VL	-	-	377	-	377	402	385
241	Xiaogan LZ	P. persica (L.) Batsch	China	Landrace	T	VL	-	-	702	681	-	814	732
242	Xinbaihua	P. persica (L.) Batsch	China	Improved cultivar	T	VL	-	670	517	681	-	545	603
243	Xinjiang No. 1	P. ferganensis (Kost. et Kiab ) Kov. et Kost.	China	Landrace	T	VL	-	-	564	681	724	972	735
244	Xinjiang No. 2	P. ferganensis (Kost. et Kiab ) Kov. et Kost.	China	Landrace	T	-	-	-	758	606	-	687	-
245	Xinjiang No. 3	P. persica (L.) Batsch	China	Landrace	T	VL	-	-	556	606	615	814	648
246	Xinjiang No. 4	P. ferganensis (Kost. et Kiab ) Kov. et Kost.	China	Landrace	-	VL	-	-	808	-	808	687	768
247	Xinjiang No. 5	P. persica (L.) Batsch	China	Landrace	T	VL	-	-	800	899	724	814	809
248	Xinjiang Datianren	P. ferganensis (Kost. et Kiab ) Kov. et Kost.	China	Landrace	T	VL	-	480	517	517	678	814	601
249	Xinjiang Huangrou	P. ferganensis (Kost. et Kiab ) Kov. et Kost.	China	Landrace	T	VL	VP	1050	1058	681	939	972	940
250	Xinjiang Pantao	P. ferganensis (Kost. et Kiab ) Kov. et Kost.	China	Landrace	T	VL	-	480	517	753	535	494	556
251	Xuancheng Tiantao	P. persica (L.) Batsch	China	Landrace	T	VL	-	-	556	681	-	814	684
252	Xuancheng Tiantao No. 2	P. persica (L.) Batsch	China	Landrace	T	VL	-	-	702	606	-	597	635
253	Xuebaitao	P. persica (L.) Batsch	China	Landrace	T	VL	-	480	517	681	-	545	556
254	Yanzhitao	P. persica (L.) Batsch	China	Landrace	T	VL	-	-	593	606	-	423	541
255	Yangtao No. 40	P. persica (L.) Batsch	China	Improved cultivar	T	VL	-	-	706	681	615	814	704
256	Yangzhou early-sweet peach	P. persica (L.) Batsch	China	Improved cultivar	T	VL	-	-	517	606	-	814	646
257	Yejihong	P. persica (L.) Batsch	China	Landrace	T	VL	-	-	602	681	-	814	699
258	Yixianhong	P. persica (L.) Batsch	China	Landrace	T	VL	-	-	517	753	-	814	695
259	Yinhe	P. persica var. compressa Bean	USA	Improved cultivar	T	VL	-	360	380	330	452	402	385
260	Yinhualu	P. persica (L.) Batsch	China	Improved cultivar	T	VL	-	576	617	681	724	687	657
261	Indian Hongrou	P. persica (L.) Batsch	USA	Genetic Material	T	VL	-	-	517	606	-	494	539
262	Yingqing	P. persica (L.) Batsch	China	Improved cultivar	T	VL	VP	911	858	753	724	597	769
263	You Pantao	P. persica var. compressa Bean.	China	Landrace	-	VL	-	-	724	-	724	814	754
264	Yuyi	P. persica (L.) Batsch	Japan	Improved cultivar	-	VL	-	-	724	-	724	972	807
265	Yuhualu	P. persica (L.) Batsch	China	Improved cultivar	T	VL	-	757	802	848	-	814	805
266	Yulu Pantao	P. persica var. compressa Bean.	China	Landrace	T	VL	-	576	617	617	505	423	548
267	Yuxia Pantao	P. persica (L.) Batsch	China	Improved cultivar	T	VL	-	360	417	546	535	494	470
268	Yunlong Shuimi	P. persica (L.) Batsch	China	Improved cultivar	-	VL	-	-	724	-	724	972	807
269	Yunnan Tao No. 41	P. persica (L.) Batsch	China	Landrace	T	VL	-	-	569	606	-	597	591
270	Yunnan Tao No. 42	P. persica (L.) Batsch	China	Landrace	T	VL	-	-	728	681	-	814	741
271	Yunnan Tao No. 43	P. persica (L.) Batsch	China	Landrace	-	VL	-	-	724	-	678	687	696
272	Yunnan Tao No. 44	P. persica (L.) Batsch	China	Landrace	-	VL	-	-	724	-	724	972	807
273	Yunnan Tao No. 45	P. persica (L.) Batsch	China	Landrace	-	VL	-	-	788	-	788	972	849
274	Yunnan Tao No. 47	P. persica (L.) Batsch	China	Landrace	-	VL	-	-	724	-	678	687	696
275	Yunnan Tao No. 49	P. persica (L.) Batsch	China	Landrace	-	VL	-	-	280	-	-	814	547
276	Yunnan Tao No. 51	P. persica (L.) Batsch	China	Landrace	T	VL	-	-	517	517	-	494	509
277	Yuntai Mountain Prunus davidiana	P. davidiana (Carr.) Franch.	China	Wild Resource	T	VL	-	-	288	288	-	597	391
278	Zaobaihua	P. persica (L.) Batsch	China	Landrace	T	VL	-	-	617	681	-	687	662
279	Zaofengwang	P. persica (L.) Batsch	China	Improved cultivar	T	VL	-	-	406	606	724	814	638
280	Zaohualu	P. persica (L.) Batsch	China	Improved cultivar	T	VL	-	-	717	717	-	687	707
281	Zaohuang Pantao	P. persica var. compressa Bean.	China	Improved cultivar	T	VL	-	360	312	239	452	402	353
282	Zaojinlu	P. persica var. compressa Bean.	China	Improved cultivar	-	VL	-	-	452	-	452	402	435
283	Zaokuimi	P. persica var. compressa Bean.	China	Improved cultivar	T	VL	-	576	617	681	535	597	601
284	Zaolu Pantao	P. persica var. compressa Bean.	China	Improved cultivar	T	VL	-	-	532	681	535	597	586
285	Zaomei	P. persica (L.) Batsch	China	Improved cultivar	T	VL	-	-	617	681	724	814	709
286	Zaoshuomi	P. persica var. compressa Bean.	China	Improved cultivar	T	VL	-	-	417	546	535	597	524
287	Changsheng Pantao	P. persica var. compressa Bean.	China	Landrace	-	VL	-	-	724	-	678	687	696
288	Zhengji	P. persica (L.) Batsch	Japan	Improved cultivar	T	VL	-	-	556	681	-	597	611
289	Zhonghujing	P. persica (L.) Batsch	China	Landrace	T	VL	-	-	517	681	-	545	581
290	Zhonghua shoutao	P. persica (L.) Batsch	China	Landrace	T	VL	VP	980	958	971	-	972	970
291	Zhongshan Zaolu	P. persica (L.) Batsch	China	Improved cultivar	-	VL	-	-	724	-	724	687	712
292	Broom-shaped Prunus davidiana	P. davidiana (Carr.) Franch.	China	Wild Resource(个体)	T	VL	VP	238	65	119	-	82	126
293	Tsukuba No. 5	P. persica (L.) Batsch	Japan	Improved cultivar	T	VL	-	757	630	630	-	597	654
294	Zijinhong No. 1	P. persica var. nectarina (Ait.) Maxim	China	Improved cultivar	T	-	-	-	517	451	-	423	-
295	Zijinhong No. 2	P. persica var. nectarina (Ait.) Maxim	China	Improved cultivar	T	VL	-	-	517	546	600	687	588
296	Zijinhong No. 3	P. persica var. nectarina (Ait.) Maxim	China	Improved cultivar	T	-	-	-	517	451	-	423	-
297	Purple Maotao 480	P. persica (L.) Batsch	China	Landrace	T	VL	-	-	556	606	535	597	574
298	Zi Rou Tao	P. persica (L.) Batsch	China	Landrace	T	-	-	-	825	802	-	814	-
299	ZY	P. persica (L.) Batsch	China	Genetic Material	-	-	-				648	690	-
300	Purple Prunus persica var. nectarina No. 1	P. persica (L.) Batsch	China	Landrace	T	VL	-	-	569	606	-	597	591
301	Purple Prunus persica var. nectarina No. 3	P. persica (L.) Batsch	China	Landrace	T	VL	-	-	593	606	-	494	564
302	Purple Prunus persica var. nectarina No. 4	P. persica (L.) Batsch	China	Landrace	T	VL	-	-	556	606	-	494	552
303	Purple Prunus persica var. nectarina No. 5	P. persica (L.) Batsch	China	Landrace	T	VL	-	-	569	681	-	687	646
304	Purple Prunus persica var. nectarina No. 6	P. persica (L.) Batsch	China	Landrace	T	VL	-	576	702	753	535	597	633
305	Purple Prunus persica var. nectarina No. 7	P. persica (L.) Batsch	China	Landrace	T	VL	-	-	569	606	-	494	556
306	Purple Prunus persica var. nectarina No. 9	P. persica (L.) Batsch	China	Landrace	T	VL	-	-	569	606	-	494	556

## Sheet: Table S2
KASP Primers		Tag	Primer Design Orientation	Primer sequence
Chr1_19436628-F1		F	(5' → 3')	GAAGGTGACCAAGTTCATGCTCCTTTTCTGGGGTTAAAGAACTAT
Chr1_19436628-F2		V		GAAGGTCGGAGTCAACGGATTCCTTTTCTGGGGTTAAAGAACTAC
Chr1_19436628-R		N		TCACCTGTTAGGTACTTTTTTCAGA
Chr3_ 5579842-F1		F		GAAGGTGACCAAGTTCATGCTATCAATTCTTAAAACAAGCCCAAC
Chr3_ 5579842-F2		V		GAAGGTCGGAGTCAACGGATTATCAATTCTTAAAACAAGCCCAAT
Chr3_ 5579842-R		N		CCCTATTGAGTGTTTTGGGTATTT
Chr7_10063980-F1		F	(5' → 3')	GAAGGTGACCAAGTTCATGCTTGCCACATCAATTAATGAAATTAGCTTAC
Chr7_10063980-F2		V		GAAGGTCGGAGTCAACGGATTTGCCACATCAATTAATGAAATTAGCTTAT
Chr7_10063980-R		N		AAGTTTGTACTCTAAGACCAAAAGGTTTT
Chr1_17976375-F1		F	(5' → 3')	GAAGGTGACCAAGTTCATGCTGCACATATTTGCTCGTTTCAAAACATC
Chr1_17976375-F2		V		GAAGGTCGGAGTCAACGGATTGCACATATTTGCTCGTTTCAAAACATT
Chr1_17976375-R		N		CGTCGTTTTGTTATACATAACTGTCG
Chr1_1745668-F1		F	(5' → 3')	GAAGGTGACCAAGTTCATGCTGATATAGTGATATTTGCAAGTCTTTTAGTCG
Chr1_1745668-F2		V		GAAGGTCGGAGTCAACGGATTGATATAGTGATATTTGCAAGTCTTTTAGTCA
Chr1_1745668-R		N		AATGATATCTTACTCTCTAGTTGCTCCAA
Chr1_1494349-F1		F	(5' → 3')	GAAGGTGACCAAGTTCATGCTGAGGAATTGAGGAATTGAGGATGTTCATTCC
Chr1_1494349-F2		V		GAAGGTCGGAGTCAACGGATTGAGGAATTGAGGAATTGAGGATGTTCATTCT
Chr1_1494349-R		N		ATCAATCCTAATATTGCACTAACCAAACA
Chr1_1753441-F1		F	(5' → 3')	GAAGGTGACCAAGTTCATGCTCCTCCGCAATTCCCACAATGAAAT
Chr1_1753441-F2		V		GAAGGTCGGAGTCAACGGATTCCTCCGCAATTCCCACAATGAAAC
Chr1_1753441-R		N		CAGCTCCAAATACGACTTTGAGTG
Chr1_20053866-F1		F	(5' → 3')	GAAGGTGACCAAGTTCATGCTATATAATTTGACCCTTTCTTTATTTCACAGA
Chr1_20053866-F2		V		GAAGGTCGGAGTCAACGGATTATATAATTTGACCCTTTCTTTATTTCACAGC
Chr1_20053866-R		N		GTTTTCATACCTCCAAAGTGATGACAC
Chr1_46470090-F1		F	(5' → 3')	GAAGGTGACCAAGTTCATGCTAAAATAAATCGTATCGCCGGGCAGT
Chr1_46470090-F2		V		GAAGGTCGGAGTCAACGGATTAAAATAAATCGTATCGCCGGGCAGC
Chr1_46470090-R		N		AAAACACAGAGTATAGCCGGTTGG
Chr2_5261859-F1		F	(5' → 3')	GAAGGTGACCAAGTTCATGCTTTGTTGAAAGTTACTTTCTATGTAATGCCAT
Chr2_5261859-F2		V		GAAGGTCGGAGTCAACGGATTTTGTTGAAAGTTACTTTCTATGTAATGCCAC
Chr2_5261859-R		N		TACAAGCTTTAACAGGTTTAAGTACACAA
Chr2_13915162-F1		F	(5' → 3')	GAAGGTGACCAAGTTCATGCTCTAAGAAAAATTTATAACACATGTTTGGTGA
Chr2_13915162-F2		V		GAAGGTCGGAGTCAACGGATTCTAAGAAAAATTTATAACACATGTTTGGTGG
Chr2_13915162-R		N		TCTCTCTCTGATTACAACTTTTGAGTACT
Chr1_13406158-F1		F	(5' → 3')	GAAGGTGACCAAGTTCATGCTAAAACGATTAACCCTAAACCATAATATCCAA
Chr1_13406158-F2		V		GAAGGTCGGAGTCAACGGATTAAAACGATTAACCCTAAACCATAATATCCAG
Chr1_13406158-R		N		ACTTGTATTGATTAGTTTCAATTTTCGCC
Chr1_19070198-F1		F	(3' → 5')	GAAGGTGACCAAGTTCATGCTATTCTCGGGATATGGTAAACTTGTGTTAA
Chr1_19070198-F2		V		GAAGGTCGGAGTCAACGGATTATTCTCGGGATATGGTAAACTTGTGTTAG
Chr1_19070198-R		N		ATGGAAATTGAAATAAGAACGTTTGCAAT
Chr1_19494698-F1		F	(5' → 3')	GAAGGTGACCAAGTTCATGCTCCACAACTAAAACTCTCGATTTTTTAT
Chr1_19494698-F2		V		GAAGGTCGGAGTCAACGGATTCCACAACTAAAACTCTCGATTTTTTAC
Chr1_19494698-R		N		TTATGTAGTTTTGTACTGTGATATGTTCGTC
Chr1_43694461-F1		F	(5' → 3')	GAAGGTGACCAAGTTCATGCTTAAACGCAATATGAGATCATAGACTCCTTTA
Chr1_43694461-F2		V		GAAGGTCGGAGTCAACGGATTTAAACGCAATATGAGATCATAGACTCCTTTT
Chr1_43694461-R		N		CAATGTCACAAGAAGAGAAGAAATCCAG
Chr1_46282355-F1		F	(5' → 3')	GAAGGTGACCAAGTTCATGCTGTCAAAGATTATTAATCGCCGCGTATGTA
Chr1_46282355-F2		V		GAAGGTCGGAGTCAACGGATTGTCAAAGATTATTAATCGCCGCGTATGTT
Chr1_46282355-R		N		GACAGTGGAGTTGCGCTATTATATATG
Chr1_46766605-F1		F	(5' → 3')	GAAGGTGACCAAGTTCATGCTTGAGATATCTTCTATTTAACCATGCCAAAAG
Chr01_46766605-F2		V		GAAGGTCGGAGTCAACGGATTTGAGATATCTTCTATTTAACCATGCCAAAAA
Chr1_46766605-R		N		TCAAGCAAGAATTCAAAGTATTGTTTGAC
Chr1_43704672-F1		F	(3' → 5')	GAAGGTGACCAAGTTCATGCTGACTTCATATCACAAACATTAAGCTATTT
Chr1_43704672-F2		V		GAAGGTCGGAGTCAACGGATTACTTCATATCACAAACATTAAGCTATTG
Chr1_43704672-R		N		TTGAAATTGAAAACAATGATCTTTTC
Chr1_43706671-F1		F	(5' → 3')	GAAGGTGACCAAGTTCATGCTCCATTCTCTGCTTTTTGCTTTATAT
Chr1_43706671-F2		V		GAAGGTCGGAGTCAACGGATTCCATTCTCTGCTTTTTGCTTTATAG
Chr1_43706671-R		N		TTTTCTGTTTAAAAACTCCATTCATC
Chr1_44074507-F1		F	(3' → 5')	GAAGGTGACCAAGTTCATGCTTTGTTCCCAAAATCAATTTTACAG
Chr1_44074507-F2		V		GAAGGTCGGAGTCAACGGATTTGTTCCCAAAATCAATTTTACAA
Chr1_44074507-R		N		TATATATATATATATAAGTGGGCATGAGTTG

## Sheet: SheetS3
Serial No.	Primer name	Forward primer （5’→3’）	Reverse primer （5’→3’）
1	TEF2	GGTGTGACGATGAAGAGTGATG	TGAAGGAGAGGGAAGGTGAAAG
2	Prupe.1G025200	CCTTCAAAACAGTTCAAATGGC	TCTGCGTTTGATTGTTTCCTCT
3	Prupe.1G025400	CATGCACATCCATCACCAAAA	CGTCCAAATCCAGCCCAGA
4	Prupe.1G534600	TTGCTTGCTTGGACTGTCTTTC	CATCTGGGTTTGGAGTTTGTTT
5	Prupe.1G534800	ATCTCTTCCTCTAGTCGTCAGCTC	TCGCATGGCACACTCCCT
6	Prupe.1G534900	CGCTTTGATGGAGGAGAACG	GTCACCAAAATCACCCCCTG
7	Prupe.1G567000	TTCTCCTACGCACCTTACCCT	TGAAAGGACCCACTAAGGATGA
8	Prupe.1G567100	GCAGTTTTTGTTCAGCTTCGC	CCCTTTATCCTTTTGACCCATT
9	Prupe.1G570300	CACCACATCCCCAGAGTCCT	TTCCCTGATAAACTACAACGCC
10	Prupe.1G570400	CTCATCCCCTCCAATCCCA	AGTGCCAATGTCACCCCCA
11	Prupe.1G573900	GCCGAATGATAAGCAAGCC	GAATAATGACACAATGGCGGAT
12	Prupe.1G574000	GGTCCGGAGTATGGAAGATGA	GACAAGAATGGCAGGGATGAA
13	Prupe.2G046100	GAAGACCAGAAGGCCAGTGTCCAGA	GATGATAGGGTCGTTCTTCCTCTTA
14	Prupe.2G046200	CTGCCCGAGGAGAGTTTACTGT	ACCACCTGGAGAAGATTTCCTTC
15	DAM1	GGGGACGATGAAAATGACGAGGGAG	CAATCACCCGGCCAAGGCTTGCATC
16	DAM2	CAAGGCAGGTGACCTTCTCA	ACCACCCATTGCCCTACTTG
17	DAM3	GGACAAACCGTCTGTTGAGC	TTCTACCAGCTCAGCTCCCT
18	DAM4	CAAGGCAGGTGACCTTCTCA	TCCTAGTAAGAAAACTTGAGCTTGA
19	DAM5	GCAGACGATGGTGATGTTATCC	GACCTCATCGGAGGAGTCAT
20	DAM6	TAATGTTGGAGGTGGAGGAGAA	GGGAAGCCCCAGTTTGAGA

## Sheet: Table S4
Number	Varieties	Average Chilling Requirement (3-5 years) (h)	Genotypes identifined by KASP Marker chr01-43,706,671	Genotypes identifined by KASP Marker chr01-46,470,090	Number	Varieties	Average Chilling Requirement (3-5 years) (h)	Genotypes identifined by KASP Marker chr01-43,706,671	Genotypes identifined by KASP Marker chr01-46,470,090
1	Armking	734	TT	TT	145	Lubin	480	TT	TT
2	BYdop7029	741	TT	TT	146	Lulin	696	TT	TT
3	Crimsonbaby	301	TT	TT	147	Lvhua No. 3	754	TT	TT
4	CrimsonGold	544	TT	TT	148	Maliweila	266	GG	TC
5	Flordacrest	238	GG	TC	149	Maixiang	865	TT	TT
6	Flordaglo	232	GG	CC	150	Manchengxuetao	947	TT	TT
7	Flordaking	238	GG	TC	151	Mangxialu	754	TT	TT
8	Sunraycer	238	GG	TC	152	Mangzhonglu	728	TT	TT
9	Sunsblaze	287	GG	TC	153	Maozitao 318	495	TT	TT
10	Sunsplash	317	GG	TT	154	Meishuo	712	TT	TT
11	TX2B7N	287	GG	TT	155	Nanjing Baisha	629	TT	TT
12	TX2C104N	270	GG	TT	156	Nanshan Tiantao	201	GG	TC
13	TX4C188LWN	313	GG	TC	157	Nanshan Tiantao No. 1	227	GG	TC
14	TX4C189LN	598	TT	TT	158	Nanshan Tiantao No. 2	216	GG	TC
15	TX4F244C	330	GG	CC	159	Nanshan Tiantao No. 3	216	GG	TC
16	Ali Mountain Maotao	233	GG	CC	160	Nongshen	696	TT	TT
17	Amusiting	807	TT	TT	161	Pantao King	435	TT	TT
18	Aiweici	815	TT	TT	162	Pei County winter peach	518	TT	CC
19	Annong Shuimi	708	TT	TT	163	Pingbeizi	704	TT	TT
20	Ba 6	272	GG	TC	164	Qidong Prunus persica var. nectarina	634	TT	TT
21	Baihua Bitao	405	TT	TT	165	Qingye winter peach	521	TT	TC
22	Baihua Shanbitao	405	TT	TT	166	Qiubaitao	271	GG	TT
23	Baihua Shuimi	730	TT	TT	167	Qiubanjin	707	TT	TT
24	Baimang Pantao	586	TT	TT	168	Qiukui	696	TT	TT
25	Baimi Pantao	696	TT	TT	169	Qujing Tiantao	506	TT	TT
26	Baixianglu	754	TT	TT	170	Japan 86	754	TT	TT
27	Banjin Tao	586	TT	TC	171	Japan 89	603	TT	TT
28	Bopi Yangtao	754	TT	TT	172	Japan baifeng	850	TT	TT
29	Beijing Yixianhong	912	TT	TT	173	Richuan baifeng	621	TT	TT
30	Beinong No. 1	712	TT	TT	174	Roupantao	706	TT	TT
31	Beinong No. 2	754	TT	TT	175	Ruiguang 18	641	TT	TT
32	Bixia Pantao	724	TT	TT	176	Ruiguangmeiyu	593	TT	TT
33	Bumuzaosheng	712	TT	TT	177	Sahuahong Pantao	542	TT	TT
34	Cangfangzaosheng	777	TT	TT	178	Samenlaite	769	TT	TT
35	Chao Wuyuehuo	322	TT	TT	179	Shazizaosheng	608	TT	TT
36	Zhaoxia	741	TT	TT	180	Prunus davidiana var. potaninii (Batalin) Rehder	455	TT	TT
37	Chenpu Pantao	696	TT	TT	181	Shanxi Taobadan	378	GG	TC
38	Chiyuanmi	772	TT	TT	182	Shenzhou Baimi	924	TT	TT
39	Chuxiangmei	807	TT	TT	183	Shenzhou Hongmi	772	TT	TT
40	Chunlei	714	TT	TT	184	Shennonghongrou	578	TT	TT
41	Chunmi	276	GG	CC	185	Shuguang	599	TT	TT
42	Chunshi	435	GG	TT	186	Shuangbai	1073	TT	TT
43	Chunxiami	754	TT	TT	187	Shuangxihong	575	TT	TT
44	Dahezaosheng	807	TT	TT	188	Shuanghongmi	919	TT	TT
45	Dahongpao	613	TT	TT	189	Siyueban	719	TT	TT
46	Dahongpao-xin	659	TT	TT	190	Suhong	700	TT	TT
47	Dahujing	611	TT	TT	191	Suanrou Dahongpao	632	TT	TT
48	Dajindan	294	GG	TT	192	Tasikang	696	GG	TT
49	Dajiubao	732	TT	TT	193	Thai Maotao	263	GG	CC
50	Dashutao	357	GG	TT	194	Tanchun	202	TT	TT
51	Datiantao	749	TT	TT	195	Tangshan Prunus davidiana	867	TT	TT
52	Datuan Milu	570	TT	TT	196	East Tianjin Shuimi	695	TT	TT
53	Daye Huanggantao	712	TT	TT	197	West Tianjin Shuimi	695	TT	TT
54	Danbanbaihua	554	TT	TT	198	Tiejin No. 1	684	TT	TT
55	German Huangjin	696	TT	TT	199	Touxinhong	628	TT	TT
56	Dikesong	696	TT	TT	200	Tubade	553	TT	TT
57	Dianhuabaifeng	581	TT	TT	201	Wanbufeng	932	TT	TT
58	Diaozhibai	752	TT	TT	202	Wanhujin	635	TT	TT
59	Erzaotao	556	T:G	TT	203	Wanliangyuan	733	TT	TT
60	Prunus persica 'Magnifica'	616	TT	TT	204	Wan Pantao	733	TT	TT
61	Feicheng 1-72	990	TT	TT	205	Late-maturing Dao Pantao	740	TT	TT
62	Feicheng No. 17	983	TT	TT	206	Wanshuomi	844	TT	TT
63	Feicheng No. 39	1078	TT	TT	207	Weifan	696	TT	TT
64	Feicheng No. 47	913	TT	TT	208	Wuhei Jirou Tao	307	GG	TT
65	Feicheng 51-28	1112	TT	TT	209	Wuyue Xian	944	TT	TT
66	Feicheng 5182	1037	TT	TT	210	Ximushi	696	GG	TT
67	Feicheng 5311	1024	TT	TT	211	Ximi	609	TT	TT
68	Feicheng Baili	1037	TT	TT	212	Xiaguang	583	TT	TT
69	Fenghuang	573	TT	TT	213	Xiahui No. 1	585	TT	TT
70	Fenghua Pantao	750	TT	TT	214	Xiahui No. 2	754	TT	TT
71	Fenghuayulu (late)	751	TT	TT	215	Xiahui No. 3	712	TT	TT
72	Fenghuayulu (early)	544	TT	TT	216	Xiahui No. 4	754	TT	TT
73	Frederick	495	TT	TT	217	Xiahui No. 5	546	TT	TT
74	Fortuna	696	TT	TT	218	Xiahui No. 6	756	TT	TT
75	Prunus kansuensis Rehder No. 2	289	TT	CC	219	Xiahui No. 8	545	TT	TT
76	Okayama zaosheng	675	TT	TT	220	Xiaji Tao	519	TT	CC
77	Gaopobi Maotao No. 1	183	GG	CC	221	Xiazhi Tao	374	TT	CC
78	Guantao No. 14	696	TT	TT	222	Xiangjinpan	712	TT	TT
79	Guantao No. 5	629	TT	TT	223	Xiangtao	1082	TT	TT
80	Guizhou Qingtao	728	TT	TT	224	Xiangyabai	756	TT	TT
81	Harvard	696	TT	TT	225	Xiaohongpao	676	TT	TT
82	Haluhong	835	TT	TT	226	Xiaojindan	385	TT	TT
83	Hanlumi	812	TT	TT	227	Xiaogan LZ	732	TT	TT
84	Black Prunus persica var. nectarina Yeseshen	608	TT	TT	228	Xinbaihua	603	TT	TT
85	Hongchuizhi	603	TT	TT	229	Xinjiang No. 1	735	GG	TT
86	Hongguojian	675	TT	TT	230	Xinjiang No. 3	648	TT	TT
87	Hongroutao No. 1	633	TT	TT	231	Xinjiang No. 4	768	GG	TT
88	Hongye winter peach	585	TT	CC	232	Xinjiang No. 5	809	GG	TT
89	Hongye Tao	554	GG	TT	233	Xinjiang Datianren	601	TT	TT
90	Hujingmilu	667	TT	TT	234	Xinjiang Huangrou	940	TT	TT
91	Hu 021	724	TT	TT	235	Xinjiang Pantao	556	TT	TT
92	Huayulu	900	TT	TT	236	Xuancheng Tiantao	684	TT	TT
93	Huanggan No. 4	754	TT	TT	237	Xuancheng Tiantao No. 2	635	TT	TT
94	Huanggan No. 5	754	TT	TT	238	Xuebaitao	556	TT	TT
95	Huangjinmeili	601	TT	TT	239	Yanzhitao	541	TT	TT
96	Huanglu Pantao	754	TT	TT	240	Yangtao No. 40	704	TT	TT
97	Huangmitao	385	TT	TT	241	Yangzhou early-sweet peach	646	TT	TT
98	Huangxintao	385	GG	TT	242	Yejihong	699	TT	TT
99	Huangyan	696	TT	TT	243	Yixianhong	695	TT	TT
100	Huangzhanhe	509	TT	TT	244	Yinhe	385	TT	TT
101	Huangzhanhu	385	TT	TT	245	Yinhualu	657	TT	TT
102	Hunchuntao No. 1	790	TT	TT	246	Indian Hongrou	539	TT	TT
103	Hunchuntao No. 2	807	TT	TT	247	Yingqing	769	TT	TT
104	Hunchuntao No. 3	705	TT	TT	248	You Pantao	754	TT	TT
105	Huiyulu	650	TT	TT	249	Yuyi	807	TT	TT
106	Huoxiang Huangjin Tao	696	TT	TT	250	Yuhualu	805	TT	TT
107	Huozhu	720	TT	TT	251	Yulu Pantao	548	TT	TT
108	Jinadikesi No. 4	807	TT	TT	252	Yuxia Pantao	470	TT	TT
109	Jinadikesi No. 7	754	TT	TT	253	Yunlong Shuimi	807	TT	TT
110	Jiaqing Pantao	696	TT	TT	254	Yunnan Tao No. 41	591	Undetermined	TT
111	Jiangjin Ⅳ2-9	754	TT	TT	255	Yunnan Tao No. 42	741	TT	TT
112	Jiangjin Ⅳ3-9	754	TT	TT	256	Yunnan Tao No. 43	696	TT	TT
113	Jiang Tao	667	TT	TT	257	Yunnan Tao No. 44	807	TT	TT
114	Jie Tao	700	TT	TT	258	Yunnan Tao No. 45	849	TT	CC
115	Jinfeng	556	TT	TT	259	Yunnan Tao No. 47	696	GG	TT
116	Jinhualu	669	TT	TT	260	Yunnan Tao No. 49	547	TT	TT
117	Golden Queen	828	TT	TT	261	Yunnan Tao No. 51	509	TT	TC
118	Jinhui	603	TT	TT	262	Yuntai Mountain Prunus davidiana	391	GG	TT
119	Jinqian Pantao	769	TT	TT	263	Zaobaihua	662	TT	TT
120	Jinshan Zaohong	659	TT	TT	264	Zaofengwang	638	TT	TT
121	Jinshan Zaolu	597	TT	TT	265	Zaohualu	707	TT	TT
122	Jintong No. 5	732	TT	TT	266	Zaohuang Pantao	353	TT	TT
123	Jintong No. 7	754	TT	TT	267	Zaojinlu	435	TT	TT
124	Jintong No. 8	754	TT	TT	268	Zaokuimi	601	TT	TT
125	Jintong No. 9	712	TT	TT	269	Zaolu Pantao	586	TT	TT
126	Jinxia Pantao	585	TT	TT	270	Zaomei	709	TT	TT
127	Jinxu	686	TT	TT	271	Zaoshuomi	524	TT	TT
128	Jinying	321	TT	TT	272	Changsheng Pantao	696	TT	TT
129	Jinluoman	754	TT	TT	273	Zhengji	611	TT	TT
130	Jinxiang	663	TT	TT	274	Zhonghujing	581	TT	TT
131	Jinxiu	705	TT	TT	275	Zhonghua shoutao	970	TT	TT
132	Juzaosheng	807	TT	TT	276	Zhongshan Zaolu	712	TT	TT
133	Juhuatao	1090	TT	TT	277	Broom-shaped Prunus davidiana	126	TT	CC
134	Kashiliguang	597	TT	TT	278	Tsukuba No. 5	654	TT	TT
135	Kadinuo	712	TT	TT	279	Zijinhong No. 2	588	TT	TT
136	Lishuitao No. 13	464	TT	TT	280	Purple Maotao 480	574	TT	TT
137	Lianhuang	500	TT	TT	281	Purple Prunus persica var. nectarina No. 1	591	TT	TT
138	Lianyungang winter peach	849	GG	TT	282	Purple Prunus persica var. nectarina No. 3	564	TT	TT
139	Liangyuan	754	TT	TT	283	Purple Prunus persica var. nectarina No. 4	552	TT	TT
140	Liuyang Sijintao	732	TT	TT	284	Purple Prunus persica var. nectarina No. 5	646	TT	TT
141	Liuye Feitao	911	TT	TT	285	Purple Prunus persica var. nectarina No. 6	633	TT	TT
142	Liuyuetuan	591	TT	TT	286	Purple Prunus persica var. nectarina No. 7	556	TT	TT
143	Long 1-2-4	712	TT	TT	287	Purple Prunus persica var. nectarina No. 9	556	TT	TT
144	Lushui-6	913	TT	TT
